# Supplementary material for: Improving electrocoagulation floatation for harvesting microalgae
Source: Algal Res. 2019 May;39:101446. doi: 10.1016/j.algal.2019.101446 (PMC6472293; doi:10.1016/j.algal.2019.101446)
Supplement: Table S1 — Media constituents of BBM with 1% NaCl added. **10 mg NaCl added to the media prior to ECF to increase energy efficiency of the process. [file mmc1.xlsx]

## Sheet: Sheet1
BBM ingredients	mg ml-1
NaNO3	0.25
CaCl2.2H2O	0.025
MgSO4.7H2O	0.075
K2HPO4	0.075
KH2PO4	0.175
NaCl**	10.025
EDTA solution	0.081
Acidifed iron solution	0.00498
H3BO3	0.01142
Trace metals solution	0.01303
Total	10.7354
